# Supplementary material for: B3 Superfamily in Cucumber (Cucumis sativus L.): Identification, Evolution, Expression Patterns, and Function in Glandular Trichome Development
Source: Int J Mol Sci. 2025 Apr 24;26(9):4031. doi: 10.3390/ijms26094031 (PMC12071739; doi:10.3390/ijms26094031)
Supplement: Supplementary file 1 [file ijms-26-04031-s001.zip]

Archive with 1 entries (1 files):
- ijms-3530016-supplementary.xlsx
